# Supplementary material for: Nanoshaped Cerium Oxide with Nickel as a Non-Noble Metal Catalyst for CO2 Thermochemical Reactions
Source: Molecules. 2023 Mar 24;28(7):2926. doi: 10.3390/molecules28072926 (PMC10095831; doi:10.3390/molecules28072926)
Supplement: Supplementary file 1 [file molecules-28-02926-s001.zip]

Archive with 1 entries (1 files):
- molecules-2153718-supplementary.pdf
